# Supplementary material for: Phytochemicals: Extraction, Isolation, and Identification of Bioactive Compounds from Plant Extracts
Source: Plants (Basel). 2017 Sep 22;6(4):42. doi: 10.3390/plants6040042 (PMC5750618; doi:10.3390/plants6040042)
Supplement: Supplementary file 1 [file plants-06-00042-s001.zip]

Archive with 1 entries (1 files):
- plants-215154-supplementary.xlsx
