# Supplementary material for: Phytochemicals: Extraction, Isolation, and Identification of Bioactive Compounds from Plant Extracts
Source: Plants (Basel). 2017 Sep 22;6(4):42. doi: 10.3390/plants6040042 (PMC5750618; doi:10.3390/plants6040042)
Supplement: Supplementary file 1 [file plants-06-00042-s001.zip › plants-215154-supplementary.xlsx]

## Sheet: Sheet1
Table S1. Summary listing the types of compounds, plant species, and plant parts from which the different previously reported compounds were extracted.
	Type of the compound	Plant species	Part of the plant	Nature of the compound extracted	Compound Activity	Reference
	polyphenol/ ascorbic acid	Palmaria palmate	alga	phenolic compounds	reduce and inhibit oxidation	[55]
	2,2-diphenyl-1-picrylhydrazyl (DPPH)	palmaria palmata	alga	Polyphenolic compounds	antioxidant	[56]
	ethanolic extracts	Areca catechu	leaf	phenolic compounds	antioxidant	[57]
	methanolic extracts	Pandanus odoratissimus	leaf	phenolic, alkaloid, tannin falvoniod	antioxidant	[58]
	phenol	Acorus calamus	leaf	phenolic compounds	antioxidant /anticancer	[59]
	flavonoids, phenolic acids, tocopherols, carotenoids, and ascorbic acid	Vegetables	leaf	phenolic compounds	antioxidant	[60]
	phenolic compounds/ hydroxycinnamic acids/ chlorogenic/ neochlorogenic acids	Prunus persica L.	fruit	phenolic compounds	inhibition of LDL oxidation	[60]
	Phenolic compounds including monomerics such as catechin, epicatechin, and gallic acid, and polymerics	Vitis vinifera L.	fruit	phenolic compounds	inhibition LDL oxidation	[62]
	polyphenols and carotenoids (caffeic, quinic, and p-coumaric acids)	Malus domestica L.	fruit	phenolic compounds	antioxidant	[65]
	procyanidins	Malus domestica L.	fruit	phenolic compounds	oxygen radical scavenger, superoxide, and hydroxyl radicals	[69]
	ethyl acetate, acetone, methanol	Punica granatum	fruit	phenolic compounds / Ester	antioxidant and antibacterial	[70]
	ethyl acetate and water extracts/ methanol	Dillenia indica	fruit	ester/ alcohol	antioxidant	[71]
	antioxidant vitamins, anthocyanins, phenolics, and tannins	Syzygium cumini	fruit	phenolic compounds	antioxidant	[71]
	ascorbic acid, soluble solids, total phenols, and total anthocyanins	Rubus fruticosus L.	fruit	phenolic compounds	antioxidant	[10]
	hydrogen peroxide, superoxide radical, and 2,2-diphenyl-1-picrylhydrazyl (DPPH) radical	Laurocerasus officinalis Roem	fruit	phenolic compounds	DPPH scavenging activity, and inhibition of LDL oxidation	[73]
	methanol and aqueous ethanol	Mammea longifolia	fruit	phenolic compounds	antioxidant	[75]
	ethanolic extract	Annona muricata	leaf	phenolic compounds	antioxidant	[75]
	rosmarinic acid / catechols / caffeic acid	Salvia officinalis (L.)	leaf	polyphenol	radical scavenging activity/ xanthine oxidase	[77]
	phenolic content	Salvia miltiorrhiza	leaf	polyphenol	reducing power and scavenging activities against free radicals	[78]
	phenolic content	Ocimum sp.	leaf	phenolic contents	antioxidant	[51]
	phenolic content / methanol and water extracts	Petroselinum crispum	leaf	phenolic contents	antioxidant	[79]
	phenolic content / methanol and water extracts	Coriandrum sativum	leaf	phenolic contents	antioxidant	[79]
	phenolic content / methanol	Satureja montana L.	leaf	phenolic contents	antioxidant	[9]
	phenolic content	Mucuna pruriens L	seed	phenolic contents	antioxidant	[80]
	acetone	Macrotyloma uniflorum Lam.	seed	ketone	antioxidant	[81]
	phenolic and flavonoid contents	Wagatea sp.	seed	phenolic contents	oxidation inhibition	[82]
	phenolics	Prunus amygdalus L.	almond hulls	polyphenolic compounds	antioxidant	[83]
	phenolics	Pinus pinaster L.	pine sawdust	polyphenolic compounds	antioxidant	[83]
	water /ethanol	Juniperus communes	fruit	alcohol	inhibition on peroxidation of linoleic acid	[84]
	quercetin, rutin, cupress flavone, caffeic acid, and para-coumaric acid	Cupressus sempervirens L.	leaf	phenolic compounds	antioxidant	[85]
	methanol, hexane and ethyl acetate	Anacardium occidentale	shoots	phenolic compounds	antioxidant	[85]
	phenolic compounds	Chukrasia tabularis A.	leaf	phenolic compounds	antioxidant	[86]
	ketone	Coriandrum sativum L.	seed	ketone	antioxidant	[87]
	ketone	Sarcolobus globosus L.	seed	ketone	antioxidant	[87]
	phenolic compounds	Vitex negundo Linn	seed	phenolic compounds	antioxidant	[87]
	phenolic compounds	Green tea	leaf	phenolic compounds	antioxidant	[88]
	methanol	Morinda citrifolia L.	leaves, fruits and roots	Alcohol	antioxidant	[89]
	phenolic compounds	Foeniculum vulgare	seed	phenolic compounds	antioxidant	[89]
	phenolic compounds	Rhodiola rosea	leaf	phenolic compounds	antioxidant	[91]
	phenolic compounds	Ss globosus	leaf	phenolic compounds	antioxidant	[91]
	phenolic compounds	Phyllanthus niruri	leaves and fruits	phenolic compounds	superoxide scavenging activity	[64]
	anthocyanins / carotenoids /phenolic compounds	Mango	fruit peel	phenolic compounds	antioxidant	[93]
	phenolic compounds	Guava	leaves and fruit	phenolic compounds	antioxidant activity and free radical scavenging	[94]
	caffeic acid and rosmaric acid	Dracocephalum moldavica	fruit	polar compounds	antioxidant	[95]
	methanolic	Mulberry	leaf	polar compounds	antioxidant	[95]
	phenolic acids	Brassica obraceae L.	leaf	phenolic compounds	DPPH scavenging activity	[96]
	epicatechin	Anacardium occidentale L.	nut skin	phenolic compounds	antioxidant	[94]
	phenolic compound	Trigonella foenum ssp. graecum	seeds	phenolic compound	antioxidant and antiradical activities	[98]
	phenolic compound	Pueraria tuberosa	root	phenolic compound	inhibitation of the lipid peroxidation	[99]
	Methanolic	Nelumbo nucifera Gaertn.	rhizome	phenolic compound	DPPH scavenging	[99]
	phenolic and flavonoid	Helichrysum pedunculatum	leaf	phenolic and flavonoid	antioxidant	[100]
	phenolic compound	Crithmum maritmum	leaf	phenolic compound	antioxidant	[101]
	phenolic compound	Tricholepis glaberrima L.	aerial parts of plant	phenolic compound	antioxidant	[101]
	phenolic and flavonoid	Oxalis corniculata L.	whole plant	polyphenol	antioxidant	[102]
	petroleum ether, ethanol and aqueous extract	Tabernaemontana divaricata L.	leaf	phenolic compound	phytochemical and free radical scavenging	[103]
	phenolic and flavonoid	Ascleipiadaceae and Periplocoideae	whole plant	phenolic compound	antioxidant	[103]
	phenolic compound	Smilax lanceafolia	leaf	flavonol glycoside and steroidal saponin	antioxidant	[104]
	violaxanthin and neoxanthin/ B-carotene/ lutein	Spinacea olerace L.	leaf	phenolic compound	antioxidant	[105]
	phenolic compound	Salix safsaf, Salicaceae	leaf	phenolic compound	tumor inhibitor	[115]
	phenolic compound	Moringa oleifera	leaf	phenolic compound	anticancer / anti leukemia	[117]
	phenolic compound	Olive	leaf	phenolic compound	antioxidant	[118]
